# Supplementary material for: Attributable Fraction of Cancer Related to Occupational Exposure in Italy
Source: Cancers (Basel). 2023 Apr 10;15(8):2234. doi: 10.3390/cancers15082234 (PMC10136839; doi:10.3390/cancers15082234)
Supplement: Supplementary file 1 [file cancers-15-02234-s001.zip]

Archive with 1 entries (1 files):
- cancers-2181436-supplementary.pdf
